# Supplementary material for: A microsatellite-based consensus linkage map for species of Eucalyptus and a novel set of 230 microsatellite markers for the genus
Source: BMC Plant Biol. 2006 Sep 22;6:20. doi: 10.1186/1471-2229-6-20 (PMC1599733; doi:10.1186/1471-2229-6-20)
Supplement: Additional file 1 — Consolidated list of 300 EMBRA microsatellite markers. Summary of all the information for the 230 new microsatellite markers reported in this study (EMBRA71 through EMBRA395) plus 70 published earlier (EMBRA1 through EMBRA70) [10,26] including the Genbank accession number of the original sequences from which the microsatellite primer pairs were designed. Information includes: the microsatellite EMBRA number, repeat motif, forward and reverse primer sequences, recommended annealing temperature (°C), size of expected product in basepairs, and linkage group assignment. Map position is described for 161 plus 4 duplicated loci, (see text), totalling 165 loci that were mapped in the E. grandis G44 × E. urophylla U28 mapping population. (n.s. = microsatellite not segregating in the mapping pedigree; n.a. = not available raw sequence data for submisison to Genbank). [file 1471-2229-6-20-S1.xls]

## Sheet: Plan2
Additional file 1. Consolidated list of EMBRA microsatellite markers.
Summary of all the information for the 230 new microsatellite markers reported in this study (EMBRA71 through EMBRA395) plus those published earlier (EMBRA1 through EMBRA70) [10, 26] including the Genbank accession number of the original sequences from which the microsatellite primer pairs were designed. Information includes: the microsatellite EMBRA number, repeat motif, forward and reverse prim…
Microsatellite	Repeat motif	Primer sequences 5' to 3'	Annealing Temp.(ºC)	Size (bp)	Linkage Group	Genbank accession number
EMBRA1	(AG)33	gATAgAACTTTCCTATTTgATCg	56	127	8	BV682002
		gTAggATTTgATgTCTgCAA
EMBRA2	(AG)15	CgTgACACCAggACATTAC	56	121	11	BV682224
		ACAAATgCAAATTCAAATgA
EMBRA3	(AG)19	gATCggATTggAggAgAC	56	123	8	BV682225
		AATTCAATTCATCCAAAgC
EMBRA4	(AG)23	ATACAATgATTTgAAAgggg	56	64	4	BV682003
		gAgTTgTTTgTTTTgTCgAA
EMBRA5	(AG)22	ATgCTggTCCAACTAAgATT	56	88	5	BV682004
		TgAgCCTAAAAgCCCAAC
EMBRA6	(AG)19	AgAgAATTgCTCTTCATggA	56	98	1	BV682005
		gAAAAgTCTgCAAAgTCTgC
EMBRA7	(AG)15	CACACCgTgTCAgTTAgC	56	115	7	BV682006
		AATAAggAggATTCCATgg
EMBRA8	(AG)21	CACAACTAAAAATCAAAACCC	56	127	6	BV682007
		AAAgAgCAgATTATTACAgAAgC
EMBRA9	(AGA)3(AG)28	AgTgAgAgAgATATTCgCgT	56	94	5	BV682008
		CCAATACAATCATCAATCCA
EMBRA10	(CCT)3(AG)14	gTAAAgACATAgTgAAgACATTCC	56	95	10	BV682009
		AgACAgTACgTTCTCTAgCTC
EMBRA11	(AG)4GG(AG)13	gCTTAgAATTTgCCTAAACC	56	97	1	BV682010
		gTAAAATCCATgggCAAg
EMBRA12	(AG)22	AggATTTgTggggCAAgT	56	98	1	BV682011
		gTTCCCCATTTTCATgTCC
EMBRA13	(AG)27	ATTTCCCTAggTTTgACATg	56	130	9	BV682012
		TCCAACATCTTACTCAACCA
EMBRA14	(AG)8AAC(AG)25	gCCTCAAACCAATTCAAAT	56	109	8	BV682226
		CATgATTCATCCCACTCCTC
EMBRA15	(AG)21	TTTgTTggATgAggACTT	56	66	8	BV682013
		CAACATgTTCTCCgAAAAg
EMBRA16	(AG)21	CAACgTTCCCCTTTCTTC	56	98	1	BV682014
		ATgTTAggCCAAACCCAg
EMBRA17	(AG)18	AggATACTCgTgAgAgAAgC	56	184	9	n.a.
		gTAgATCTgTTCTgCATgTTg
EMBRA18	(AG)3GG(AG)19	CAgCTAggATgTTAgACTTgg	56	87	9	BV682227
		gCACACCTAgAATTTTCAAACTA
EMBRA19	(AG)23	gACggTTgATTTCCTgATT	56	124	4	BV682015
		gTggTgCTCCTCTCCTCT
EMBRA20	(AG)19	gTgAgTgggTATCCATCg	56	97	6	BV682016
		gCTggAACTggTCTTgAg
EMBRA21	(AC)16TT(AC)12	ACAAgggAAACTTgATCg	56	92	10	BV682017
		ggAACCgAACATAgCAAg
EMBRA22	(AG)17(AC)14	gCACATgCACACACggTTg	56	126	11	BV682018
		AAggCCAgTggTCgTgAgTC
EMBRA23	(AG)16	ggTTgTTTCATCTTTTCCATg	56	118	10	BV682019
		AgCgAAggCAATgTgTTT
EMBRA24	(GAA)5C(GA)6	CgCTATAATTCTATgCCg	56	162	5	BV682020
		TgAgAgAgATATTCgCgT
EMBRA25	(AG)27TAG...(AG)4	TCATCAggTTCgCTCgTT	56	315	6	BV682021
		AgTTgAgTgAACACgCgg
EMBRA26	(AG)19	CCCACAACAAAAggAAAg	56	120	11	BV682022
		AgAggTgTTCgATTCAATTC
EMBRA27	(AG)24	ATAACCACACCAATCTgCA	56	135	2	BV682023
		TATAgCTCgAACgCTCAAC
EMBRA28	(AG)25	CAAgACATgCATTTCgTAgT	56	178	6	BV682024
		ACTCTTgATgTgACgAgACA
EMBRA29	(AG)18AGA...(AG)18	CTTCgCTCACATCAgTCTC	56	204	11	BV682228
		CAATCgAgTCAATAACATTC
EMBRA30	(AG)22	TTAgTTgAATCCAACCATTg	58	138	8	BV682025
		TATATAAggTgCAAATAATAAACg
EMBRA31	(AG)6TTTCCC(AG)19	AATTgCCCgAgTCAAAATAC	58	148	6	BV682026
		ggAACAATgTggTTTggg
EMBRA32	(AG)22	ATCAgCCTCCACgTTCTA	56	65	6	BV682027
		ggAgAAggAAggTgTATCAA
EMBRA33	(AG)19	CAATTTgCATgTCCAgTTTg	58	122	10	BV682028
		gCAgAAgTTgATTgAAAgCA
EMBRA34	(AG)21	TCAAAACCCTCTCTCTCAT	56	104	3	BV682029
		AATAAACATTTTCTTTgAACAgA
EMBRA35	(AG)24(TCC)9	ATTTTTgAgAgAAAAATCTTATCC	56	205	1	BV682030
		gTggTgTgAACgAACgAT
EMBRA36	(AG)29	TTATCgTCAATTCTTgCTTg	56	155	4	BV682031
		AATTCAgCTCAAgATTTggT
EMBRA37	(AG)16	CACCTCTCCAAACTACACAA	56	124	5	n.a.
		CTCCTCTCTCTTCACCATTC
EMBRA38	(AG)11(TA)4	ggTTCTCTAgTgAAAATgTCg	56	126	10	n.a.
		ATACATCCATCAAAgCACAA
EMBRA39	(AG)9(CA)11	gCATTCgTACTCATTTTCAA	54	146	11	BV682032
		gCATCgAgAgTggATTAgTT
EMBRA40	(AG)19(CA)4	AAAgTATCTTCACgCTTCAT	56	141	10	BV682229
		TCCCAATCATgATCTTCAg
EMBRA41	(AG)13	ATgATTTTgTgCgTggAC	56	198	5	BV682033
		TCAggTgAAAggATggAg
EMBRA42	(AG)15	gAgTAAAAATTggTTTTgAgTg	56	127	7	BV682034
		CCCTCTTTTCATTTTgTCTT
EMBRA43	(AG)14	TCCAggTTCATATTCACATC	56	145	2	BV682035
		CATCTCAAgTTCCTCCCT
EMBRA44	(AG)16	ggggTTTgTTCTgCTTAg	50	208	4	BV682230
		CAAAAgAgTTCAgCTgTg
EMBRA45	(AG)18	gTCATTTgCACACAgTTTTC	56	102	5	BV682036
		AgTTCATAgAATgCAgAAAATg
EMBRA46	(AG)20	gAAgTCATCATCTgTAgATTgC	56	168	7	BV682037
		ACCCATTATTCTTTgTgAgC
EMBRA47	(AG)24	AgAACCCTCTATAAAACCCC	56	106	8	BV682038
		gggCTAgACATgATggAg
EMBRA48	(AG)26	ATTTgATTCCTTCCCCAA	54	123	8	BV682039
		ATTgTAATggAgCCTCTCAC
EMBRA49	(AG)20	ATTATTggTTCATATTgAAAACC	54	132	3	BV682040
		AgATAgAgATTgAgTgAgACCC
EMBRA50	(AG)10AA(AG)17(AGG)6	TggATgCTgTTCTCATCCT	58	123	6	BV682041
		gggTTTCTTTgTgAAACgA
EMBRA51	(AG)20	gATgCATTCCTTTTTTTCC	58	115	6	n.a.
		CATTCTCTTgCATCTggAC
EMBRA52	(AG)2T(AG)26	TAATCAgCATTAgCgAAAgA	58	103	7	BV682231
		CgTATATgTTCAgAgTCAATCC
EMBRA53	(AG)17GT(AG)5	ATTAgCTTTTCTgTAACCCg	60	130	8	BV682042
		gAATggACAAgCTCTgATg
EMBRA54	(AG)17	TgTATgAggTACATCCgg	50	144	5	BV682043
		AAAgTTATCAgCgAgAgTTC
EMBRA55	(AG)26	ATATTgACCCCTTCAAAgA	50	178	2	BV682044
		TgTCATCACCAATAATTgTT
EMBRA56	(AG)23(CA)8	TCATTgACATgCTgACTgT	58	149	1	BV682045
		ACTAACAgTTgAAAAggTAAAgC
EMBRA57	(AG)28	CCTTCTCTCTCTTggAATAC	56	115	2	BV682046
		ATAgCCAgTgAAAgTgAgg
EMBRA58	(AG)20	CACCAACTggTACTATgAggAT	56	143	9	BV682232
		TTggCTTAgggTAgAACACT
EMBRA59	(GA)6GG(GA)3AA(GA)9	gTTgTgCATgggCCTCTTg	52	106	9	BV682233
		CgACggCCAgTgAATTgTAA
EMBRA60	(AG)23	AACAgCAgTTgCTACACCAC	60	114	2	n.a.
		gAgCgAAAAggAgAACACC
EMBRA61	(AG)22	ggCATAACgAgTTgTTCT	58	186	10	BV682047
		AgAgTATAATCAgCgCCT
EMBRA62	(AG)18	TAggACCTACAggACCAT	55	139	11	BV682048
		gAACCCACAgTTATTTCC
EMBRA63	(AG)21	CATCTggAgATCgAggAA	58	201	2	BV682049
		gAgAgAAggATCATgCCA
EMBRA64	(AG)21	gCTTCACTTTCAgAACACTC	56	270	5	BV682234
		AgCTCCCTTCACAgTgTA
EMBRA65	(AG)18	gACATCTCCTCCTCAAgC	58	173	2	n.a.
		CgATATgCTACgTCTTCC
EMBRA66	(AG)18A(AG)4	ACTTCTTAggCTACAgCA	56	155	4	BV682050
		gAAggATCACgAgACATA
EMBRA67	(AG)17	ggAAgAATCTAAgCgTCA	58	218	7	BV682051
		gAAgAAgATgAATgTAggTg
EMBRA68	(AG)20	gATgACTTCTCCTTCCgT	58	108	2	BV682052
		TggCTTACggTAgAACAC
EMBRA69	(AG)5TT(AG)19	ACCTTgTgATggATgAAgC	56	121	7	BV682235
		CCCgACAAggATgAgAAA
EMBRA70	(CATA)9CAT(AC)17	gTCACTgTgTTCAAgAACgTA	56	169	1	BV682053
		TTgTTgCTgATACCAATCC
EMBRA71	(AG)39	gCgAATTTgCTAACAACC	56	110	4	n.a.
		gACACACCTCTACACACACC
EMBRA72	(AG)n	CTggTCAACgTCCgAAAg	56	124	n.s.	n.a.
		ATgCTgCAgAgggCATAA
EMBRA75	(CT)37	CTCTCggTATCTTCTCAgCTAg	56	100	9	BV682830
		AAAAgACAACAgCAATgAgC
EMBRA76	(CT)15	AACTCATCgAggACCAAAC	58	157	9	BV682054
		ACTgAggCTTATgCTgAATT
EMBRA77	(AG)n	gAACACTATTTgggAAgCA	60	61	3	n.a.
		CTCCTCTCTCCTCTCAACTC
EMBRA78	(TC)24	TATTATCCAAAACgTCATTAgC	58	107	4	BV682055
		TAgAggCAggTgTTAgCTg
EMBRA80	(GA)15GC(GA)7	gCTTgTCAATTgCTgATgTA	56	55	11	BV682056
		ATggCCTTTgTCACCTCT
EMBRA81	(CT)21	CATgAgTTACTgCAAgAAAAg	60	70	6	BV682057
		ACAgCCAAAAACCAAATC
EMBRA82	(GA)27	ggAgACAgACATTTTgTCg	58	105	8	BV682058
		TAAgATTCCTTgAATgCACA
EMBRA83	(CT)23	TggCTTCTATATCCTCCTTC	60	65	1	BV682059
		ATggTgATCgAgTgAgTTg
EMBRA84	(CT)24	AATgACgACgCAAATAgAATAAT	55	58	1	BV682060
		TACgCTCAgTTTTTCAgggT
EMBRA85	(CT)3CCCCTCCCC(CT)8C(CT)9	TgATCCATAATTAgggTTACACA	50	223	8	BV682236
		CCgATgTCCAATgACTCC
EMBRA86	(GA)25	CTATACTgCgAATCAAAgCA	52	96	11	BV682061
		gATTCAATATgTgTgCTTgg
EMBRA87	(CT)17AGA...(CT)18	CTTCgCTCACATCAgTCTC	56	197	11	BV682062
		AgTCAATAACATTCAAgACTgC
EMBRA88	(TC)21	gCCCTTTATTAgTTTgCAAC	54	84	8	BV682063
		AAAgAATTTgAAAATCgAgTg
EMBRA89	(CT)17	AACAgTTTCgATTTgAAggT	54	288	4	BV682064
		gAgATTgTggAggAATCAAT
EMBRA90	(CT)24	ATTTTTgAgAgAAAAATCTTATCC	54	206	n.s	BV682065
		gTggTgTgAACgAACgAT
EMBRA91	(CT)20	TgTTCCTggATTgTCACTTA	57	105	2	BV682066
		ATCCAgATTgAgCACAgAC
EMBRA92	(GA)24	CCCAACTTAgAAACCCTAAA	60	178	1	BV682067
		AAgAAgTggTAggAAgAATAgg
EMBRA93	(GA)20GG(GA)3GG(GA)7	TgAAgTCTTgATCAgATggA	58	81	1	BV682068
		TgAgTAgAgACATgCgAAgA
EMBRA94	(GA)21	gCCAgCTAACCTTCTAATg	56	200	unlinked	BV682069
		gCAgAACAggAgTATggAg
EMBRA95	(CT)19	gTTCAAAAggAAAAAgACgT	58	110	9	BV682237
		gAAgAgAAACTTggTCCTgT
EMBRA96	(GA)20	TgCTgTTATACAgAATACAAACC	56	94	unlinked	BV682238
		CgTTTAAAAATCggATCg
EMBRA97	(CT)21	TgCAAgAAAAgCATAAAgAA	58	106	6	BV682239
		CAgACTTCAggATTTCATTTC
EMBRA98	(AG)8(G)6(AG)3AA...(GA)20	TCCTAgTACAAATgAAAATggT	56	197	7	BV682070
		gAAAgCTATgTAgATCTTTCTCTT
EMBRA99	(GA)24	CTAATCATgAgggggAAg	58	89	4	BV682071
		CTTTCTCTCAgACggTCAC
EMBRA100	(CT)26	TgTgTTCTCggTTTCAAAACT	56	195	1	BV682837
		TgTgAAgTgATgCgAAgC
EMBRA101	(AG)12A(AG)8	TgATAgAgAggTACATggAgC	58	98	10	BV682240
		TAAgACTCATgTgAACTAATTgg
EMBRA102	(CT)29	ggCTAgTgATCCAAACATg	54	160	10	BV682831
		gTCTCTCTCgCgTATgACA
EMBRA103	(AG)23	ATggAgACAgCACAgTTC	58	116	unlinked	BV682838
		AgAAAAgAggTCAACTCAgA
EMBRA104	(CT)11	CACCgATCTCCACTATgC	60	99	6	BV682832
		TTTTTTCAAggCAAAAgTg
EMBRA105	(CT)21	ggAACgCATgTTCTTTTC	58	92	6	BV682833
		TgTCTgCTTTggAATgTg
EMBRA106	(TC)24	TCATCAggTTCgCTCgTT	56	302	n.s.	BV682834
		AgTTgAgTgAACACgCgg
EMBRA107	(GA)n	AATACAATTgAggggTCTC	52	123	10	n.a.
		ACCAAAAACAAATgTCgT
EMBRA108	(CT)17	CgCTAgTTgCTTCCATCTC	58	115	9	BV682072
		TTTCgTTggAAgAgAggC
EMBRA109	(CT)21	AAAgAAACCgTAAgTTCgC	58	209	9	BV682241
		CTCACCAATggACAATAgC
EMBRA110	(CT)28	TgCCTACTgTTATTCgggA	54	110	2	BV682073
		TgggggAAggTATAAAAgg
EMBRA111	(AG)15A(AG)16	CACAATggACCCAgCATA	60	123	5	BV682074
		AAAAgTTTggCTgATggg
EMBRA112	(CT)20	ggCCTCTTTgTTCAgTTg	60	187	7	BV682242
		CATACTCTAAAACCgCAACA
EMBRA113	(TC)22	TAAgATAACgggAAgCCA	58	73	11	BV682075
		gATTTgCTTTTTCAggTTCT
EMBRA114	(GA)26	AggCgATgACTgTTATCAA	56	130	3	BV682076
		ACTTCCAAAATTCCCCAC
EMBRA115	(GA)13	TATATTTACAgCTAgCAATAgCg	56	64	3	BV682077
		gACATTTCATATCCgTgTTg
EMBRA116	(TC)21	CTCCTACTACTggTTCTATCACT	56	104	8	BV682078
		TCCTgCTCTTTCTCTCTCTA
EMBRA117	(CT)26	ggAAAAgATTTCTCTCACTCT	58	128	7	BV682079
		ggTTTTggCTAAggTAAAg
EMBRA118	(AG)24	gTgCCCTCAgCATCTCAg	58	203	8	BV682243
		CAggAggAAgggAgTggA
EMBRA119	(AC)4G(CA)2CTTTTCT(TC)2CA(TC)15	ggAATTTCCCgTCAAATC	56	152	8	BV682080
		CTgAAgCTTgACAATCAgg
EMBRA120	(TC)17	TgTCATTTTCAAgAACTTgC	56	n.a.	5	BV682081
		AAAgAggAggggAATTACTC
EMBRA121	(TC)26	CTCACCTTCCACTACCAAAg	52	108	7	BV682839
		CAACAAAAgTATgTgggTgA
EMBRA122	(GA)26	TTgCTCCATCTTTCTTgC	54	209	3	BV682082
		AAAACgATTAgAgggTCATg
EMBRA123	(TC)21	ATTCATgACCACTggTTC	58	169	2	BV682244
		CCCCAAAgATAggAgATAg
EMBRA124	(TC)34	TgTggACATgATAgATgAAgT	58	90	10	BV682245
		AATTATTTCgATAgAAACggA
EMBRA125	(CT)29	TTCAAgAAATCATCgACAAA	56	132	3	BV682083
		TCgCATCATAgAAgTCgTC
EMBRA126	(TCCTC)4TCC...(CT)18	gTAgTCCCTgACgCAAAC	58	99	2	BV682084
		AgTACgATATTTTCgCgAgT
EMBRA127	(CT)16CGG...(TC)15	CAAgCTgTAgggTTCCTTT	56	100	10	BV682085
		gTATAAgACCCAAAgACCCA
EMBRA128	(TC)25	CCAAgTTTCgAgTggTgA	58	110	7	BV682086
		CAAATgTCTTCTCCAACCAC
EMBRA129	(TC)22	AAATgCTCgTCCTATTTgAT	58	109	6	BV682087
		AgATATAggTCAAATCCCTCC
EMBRA130	(AG)9AGG(AG)15	AATTTgTgTTgAATCTgATCC	58	79	4	BV682088
		gCTCCAAAgTTATCgAAAgT
EMBRA131	(TG)9GGTGTATA(TG)15	ACTTAACATCTATACATATTTg	54	78	9	BV682089
		TgTCCTATCTggCTCA
EMBRA132	(TG)13	gAACgCTATTCCTCggATgA	58	232	8	BV682246
		CATgATTACgCCAgCTCg
EMBRA133	(TG)28	CggTCgTTgTCggAATCTC	54	215	10	BV682247
		AgTTgggTAACgCCAggTTT
EMBRA134	(AG)22	CACgTTTAAATgCgCAAgTg	56	160	2.9	BV682090
		CTCTgAggAgTTggCAgTAgC
EMBRA135	(AG)15AAT...(AG)10	CTgACTTggCCggTACATA	54	116	5	BV682091
		AAATCTAgTCggTCTCAAAgC
EMBRA136	(TC)26CC(TC)3	gTTATgTTTggTTgAAAggAg	60	115	10	BV682092
		AgACACCATgTCCCCAgg
EMBRA137	(AG)n	CTCgTCTTgCACgCTCTCTT	58	273	4	n.a.
		gAgAgTgTgTTCATgCggCT
EMBRA138	(AG)n	TCTggTTCgTCgACAATC	56	185	5	n.a.
		AgAgCAACACACggAggT
EMBRA139	(GA)32	CCAATgCAAgCCATAATgT	58	218	8	BV682093
		ggATCCggCTTCACTCTT
EMBRA140	(CT)15	ggTTTgATAggTggATTggg	64	176	9	BV682094
		ggTTgATgACTgAgAgATgAAgg
EMBRA141	(CT)29	gCCgTATgCCTACTgTTA	59	264	2	BV682095
		TACCACCATgTgCgAgT
EMBRA142	(CT)28	gAAgCCgTATgCCTACTgTT	62	259	2	BV682096
		ATgTgCgAgTgggAgATg
EMBRA143	(GA)20	CCgTgAggATgTggATgT	56	189	5	BV682097
		AAgAggTggCTCCAgAAg
EMBRA144	(AG)25	CCATCTACATgCCgAACg	52	248	3	BV682098
		TggAggACgATgACCgTT
EMBRA145	(CT)29	AAgCCACACCgTgTCAgTTAgC	64	151	7	BV682099
		AACTCACAggCgCAAggCA
EMBRA146	(GA)n	gAATCCTCTTggAgCACTAC	56	107	4	n.a.
		CCATTAggCCgAgTAgAA
EMBRA147	(AG)n	gCACggTACTCgATCATAgA	56	204	1	n.a.
		TgAgATAggATTgCgCgT
EMBRA148	(TC)26	gATTACAAgCCACACCgT	62	218	7	BV682248
		AgCCAAgTTgTATCAgAACC
EMBRA149	(AG)n	ggAgAgATTgAAgggAAA	56	114	4	n.a.
		ACTCATCAAgCCATAgCTC
EMBRA150	(AG)n	CgTCACTgAgAAgAgATAA	60	146	8	n.a.
		TCACTACTgAgAAgACTAgg
EMBRA151	(AG)n	gTCAgTTgACggCgTAAg	58	165	8	n.a.
		CCATTCggTTgAgAgAgA
EMBRA152	(AC)24	TCTCCTCTggCTCTTCTA	56	122	5	BV682100
		gCATgTACACTAACgACg
EMBRA153	(CT)24	CACACTTCTAgTCCATCC	56	215	10	BV682101
		ggAgTATAgAACgATTgTg
EMBRA154	(CT)19	TggATggTCAACggCgTA	60	247	1.6	BV682102
		CATgCATTggCCATTggT
EMBRA155	(TC)n	ggTTgTCggTTCACTCTTgT	60	144	10	n.a.
		ATAggATTgCgTCATgAAgC
EMBRA156	(GA)25	gTCAgATTggATCTATgC	60	146	4	BV682103
		gAACAAgTAgATCCTCgTA
EMBRA157	(GT)16	TgCCAgAATgTATCgTCC	56	150	8	BV682104
		TCTggCTTCTTTCTTgTTg
EMBRA158	(CT)26	gTgCAgATATCACCACCT	56	125	2	BV682105
		CATTCAgTTCCCAgTACC
EMBRA159	(TC)25	gTTACggAATAAgCggAT	56	111	2	BV682106
		gTTgACggAggTTgAAgA
EMBRA160	(GA)12	ggTTgAACAAgTTggTCT	54	89	5	BV682107
		ATCATCATTggAgggAA
EMBRA161	(TC)3T(TC)20	CTgTTCAgCACTgTAgCA	60	177	7	BV682108
		AgAggTgAggATggAgAT
EMBRA162	(GA)22	TgTCACCATACTTAgCAAgg	58	175	1	BV682109
		ggTACTTCTCATTTgCACg
EMBRA163	(AC)16	CTCgCCTTCAATATgTgT	52	260	unlinked	BV682110
		gAATTgTgAgCggATAAC
EMBRA164	(CT)18	CCTTgTTgAgCTCCTgTCT	60	127	2	BV682111
		ACTATCAgCgTCCTgCAA
EMBRA165	(CT)2C(CT)23	AAgAACATgCAgCggAgA	56	129	11	BV682112
		TTgTgATggACCACTCAATg
EMBRA166	(GA)19	AACgTgAACgTAggTAg	56	102	8	BV682113
		ACAgATCAAAgTCTCTCTC
EMBRA167	(TC)19	ggAgAAgTCTCTACTgCT	56	124	7	BV682114
		CCACTCACTTgTTATTCC
EMBRA168	(GA)12	ggAgTgAAgACggTAAAT	55	82	5	BV682249
		ATCTCACTTTTCTCTCgC
EMBRA169	(CT)17	TgCTTCTgACACCgATCT	58	127	5	BV682250
		CCAATCCAgCTTAATCTTC
EMBRA170	(GA)20	CgAgTggCATCgCgAATA	56	124	4	BV682115
		CTCTTCCTCggCCCTgAAT
EMBRA171	(GA)4AA(GA)19	AATggTgCCAgATTgAA	54	105	3	BV682116
		CAACTCAgTggCTCAgTg
EMBRA172	(GA)19	AAAgCgAACggTCACACCC	60	307	2	BV682251
		gTgCTTCTCCAggTTCTgATCC
EMBRA173	(GA)20	CTgTCAATACACACgCAC	55	102	6	BV682117
		ggATTCACTTgTTAgCTg
EMBRA174	(GA)6AA(GA)18	TTCTATTCCgCCACCCAC	55	179	7	BV682118
		AACCCACCAggCTCAAgA
EMBRA175	(CT)16	CAACAACTggATgAATgg	54	81	6	BV682119
		ACgTTAATggCAgACACC
EMBRA176	(GA)19	CCgAACTgAACATCTgTgAC	60	138	11	BV682120
		gCgATgAATAAAACCACC
EMBRA177	(CT)7CC(CT)7	CCTCACTTggCCgAATAC	60	154	7	BV682121
		CTTgCATgTCCTCCAACAC
EMBRA178	(A)19	ACACTTAATgCTCCATTCT	50	89	unlinked	BV682122
		CTTTCATTggTCTCACAg
EMBRA179	(GA)9	gTCggCTCACAgCATgAA	56	134	4	BV682123
		gCCTCCAgTAgTTAACAgACg
EMBRA180	(GA)16	ATCAACgACACATATgCAgC	56	77	1	BV682124
		ggATgCTTgggTgATTgT
EMBRA181	(GT)12	TgggTCAATggAATATgC	58	139	3	BV682125
		AAgTggTgACCACACACA
EMBRA182	(GA)22	gCATACTTAgCAAggAATAg	59	211	1	BV682126
		gCTAAggAAATATCCAgg
EMBRA183	(GA)18	CCATAgAgACgATgTgCT	60	183	9	BV682127
		TACCAAgCCATCAgTACC
EMBRA184	(CT)n	TCAgTCCCTACAgAgAAgAg	56	214	7	n.a.
		gAATCTAAgCgTCACTgg
EMBRA185	(GA)18	gACgTACATTACgTTCTATTCC	58	158	2	BV682252
		TACACATTAAggCCCgTC
EMBRA186	(GA)27	ggAAggCTTTgAgATAAC	56	186	4	BV682128
		ACCgAgACCAgTTgAgAg
EMBRA187	(GA)9CAGG(GA)20	CTCATgCATAgCTgCTACTC	56	193	6	BV682129
		gCAgCTCAgTgTACATTgg
EMBRA188	(CT)25	gAgCgAgATCTAATCTTC	56	180	5	BV682130
		ggATgCAgTTCTAgAgAg
EMBRA189	(CT)17A(CA)14	CgTgCTTTTgAggCTCT	56	143	3	BV682131
		gATTgAggATgAgTggTC
EMBRA190	(TC)20	TTgTCTCTTCCTgCCTCCC	56	114	unlinked	BV682132
		gAgACCTTgCTCAAgCTCC
EMBRA191	(CT)23(CATA)5	gATCCAgCTgTgTACATC	56	207	11	BV682133
		AggTgTgTCTCTCTgTTg
EMBRA192	(CT)22CCT(TC)5	ggATgCAgTTCTAgAgAg	56	145	8	BV682253
		gAgCgAgATCTAATCTTC
EMBRA193	(TC)15	TTCgCCATCgTCgTAgTC	52	250	9	BV682254
		gAgAgATATTCgCgTgCAg
EMBRA194	(CT)17	AAgATAggTggCgCTTgAg	56	146	10	BV682134
		gggCATgTAgAAACTCTTCg
EMBRA195	(GA)24	gAATCACTAATCgAACTAgg	56	240	2	BV682135
		ggAgTTACgTTCTTTCACTT
EMBRA196	(GA)46	gTgAAgCTCAACCTgTTgTCT	58	272	6	BV682136
		gTgACCgATCATgTgTggACT
EMBRA197	(TC)21	gCAgCAACgTCTACCTCTTCC	57	279	8	BV682137
		CTACTgTACgTTgAgCgAAgC
EMBRA198	(GA)40	gTAAgAgCAATATTATCAgC	58	264	1	BV682138
		CggTCCATTCAATACTATC
EMBRA199	(GA)17	gCgTggACATTAggCAAg	56	105	1	BV682139
		CCgCCTCCAACATTCTCT
EMBRA200	(GA)43	gTTgATgAAgATACCTCg	56	186	7	BV682140
		AggCAgATACTCTCTCTC
EMBRA201	(CT)17	TTgCgCTgTgCTCACCAA	58	163	2	BV682141
		gCTCgCAgACCACAACCAT
EMBRA202	(CT)22	gCCTTCCACTTCTTCAggTC	57	254	5	BV682142
		gTTATACTgCggTgAAggCT
EMBRA203	(TC)21	CAgCAACgTCTACCTCTTCC	57	348	8	BV682255
		TgATCCAgTTCCgACTAgTg
EMBRA204	(TC)25	CTCgTgTggTTATgTgAACT	56	147	9	BV682143
		gCTTgTCTACTATgCACATgA
EMBRA205	(GA)21	AggAAggCggATTgATgAgg	57	182	8	BV682144
		gAACggACggAggTgAgCTA
EMBRA206	(GA)8AA(GA)11	gAACAgCTACTCgTCgATTC	57	316	1	BV682145
		gTAACCAggCTTggACgAT
EMBRA207	(CT)12	gATATTCCTCggTCTCTCTg	58	225	2	BV682146
		TCCTCTTgTTgTCgCCTC
EMBRA208	(CT)28	AAgCTATTggTgTCACCgAA	58	116	5	BV682147
		TATgTATgCgATgTTggTgT
EMBRA209	(TC)22	TgCCTTCCACTTCTTCAg	56	153	5	BV682148
		CATCAgATAATCAAgCAAgC
EMBRA210	(TC)25	CgTgTggTTATgTgAACT	57	213	9	BV682149
		CCTAACAATgCATAAgCTC
EMBRA211	(TC)18	TTCCTTTCCCTTCggCCACC	52	279	9	BV682150
		gAgATggAgggCTTATgTgTCgg
EMBRA212	(GA)35	AAgTTgAgTATgCAggCAAg	56	233	7	BV682151
		CACTgTATgTACgCCgTTg
EMBRA213	(CT)17	AgTgAATgCTgTggAgAACC	56	232	4	BV682256
		ggAgAAgCAAgACCAggAgT
EMBRA214	(TC)22	CCTTCCACTTCTTCAggT	56	151	5	BV682152
		CATCAgATAATCAAgCAAgC
EMBRA215	(GA)35	gTTgAgTATgCAggCAAgTC	56	202	7	BV682153
		ATTgAgATTCggTCTTTAgg
EMBRA216	(CT)12	gATATTCCTCggTCTCTCTg	56	225	2	BV682154
		TCCTCTTgTTgTCgCCTC
EMBRA217	(TC)25	CgTgTggTTATgTgAACT	56	128	9	BV682155
		ATgAgTATATgCCTgTgg
EMBRA218	(TC)17	TCAgTAATCAgATTTgCgCT	57	217	2.1	BV682156
		CTCTCAggCgATTgATggT
EMBRA219	(GA)17	gATTCCACTgCggCCAgACA	57	268	1	BV682157
		CgAACgTAAgACTAggTCCgAAgA
EMBRA220	(GA)28	CATgAgCCCTCCATTATCg	50	208	9	BV682158
		TggAAgACCAgCTATggCA
EMBRA221	(TC)15(TG)6	gACTCCgATTAAAgAATgg	50	237	7	BV682159
		AggAACAATACgATgAAAgC
EMBRA222	(CT)6GT(CT)14	CAATgATCAgAACCggCT	54	91	1	BV682160
		TTCggCATCCATgCTAgA
EMBRA223	(GA)16GG(GA)4	TggATgTgAAgggAgAgTg	58	157	8	BV682161
		gAgTgCTgTgTCgTAggCT
EMBRA224	(GA)20	TAAgATAgAgACgggCCAgC	58	200	8	BV682162
		TgCAATACAAgTCTgAgAgCCA
EMBRA225	(GA)5GT(GA)8	AgTgCAgCATTgAgTTCC	56	164	5	BV682163
		TgTTATCTgACTgATCAAgg
EMBRA226	(GA)13	AAATCCTgCgTCAgACTCg	56	176	7	BV682164
		TCTCTACCAACACgCgTTgC
EMBRA227	(GA)13	CgAATgCCATAgATTgTCAg	56	310	3	BV682257
		CAggCATCTCgTACgTggA
EMBRA228	(GA)48	TTgCCCATgAAgTTAACAC	56	177	2	BV682258
		gCATTCCgATTCTTgTgg
EMBRA229	(GA)20	AgAACgTTAACTCCTAAggT	56	181	5	BV682165
		CTgCAATACATATCTTCTCC
EMBRA230	(GA)30	gTACTTAATCTgTggCAATC	56	173	6	BV682166
		gATCCTTgCATTATCgAC
EMBRA231	(CT)21	gTCATTgTTgCgATCACTgC	50	222	3.7	BV682167
		ACgTgACTTggTTgATCTgC
EMBRA232	(AG)12	TCCTTATCgTCAATTCTTgC	56	104	4	BV682168
		ggTCTAgCgTgATTCATCCT
EMBRA233	(AG)14	gATgCACTTATCTCCACCAA	56	160	6	BV682169
		TgTAgCACCAgAATgTCAgg
EMBRA234	(GA)12	ATCAgTggACgAgACTCgAT	58	130	2	BV682170
		CCAAgCAgCTCCCATTTC
EMBRA235	(AG)7	ACATgACAAATACTACACgC	56	170	2	BV682171
		TgAATATgAACCTggATgg
EMBRA236	(GA)28	CCCTAATAgTgTgACCTTgA	56	97	11	BV682172
		ggTCCTTgTCCAACTCTCTC
EMBRA237	(GA)25	TgCCAAgAACCTATTAATCg	56	123	5	BV682173
		CTTCgTgCTATAATCAggTC
EMBRA238	(GA)35	TgAgTATgCAggCAAgTCTAgC	56	185	8	BV682174
		TTAgggATgTCggCATCAC
EMBRA239	(GA)24GG(GA)8	AAgAgAgAgTgATTggCgAg	56	202	3	BV682175
		CTgTgACACTAggCATgTTg
EMBRA240	(TC)21	CAgCAACgTCTACCTCTTCC	56	344	8	BV682176
		CCAgTTCCgACTAgTgTTCC
EMBRA241	(CT)19	AAgAAgTACCTCTCTCTCTC	58	189	6	BV682177
		TgACgTgATATCTCAgTTg
EMBRA242	(TC)4CC(TC)3TT(TC)6CC(TC)9TTC....(CA)18AA(CA)3	gAgggACagAgCAgAAgA	56	144	5	BV682178
		TATgCTTgAAtgTCCAtgTA
EMBRA250	(GA)30	CACTTgCTgAAgCTACTC	56	272	n.s.	BV682259
		CCAgTCAAgACgTTgTAA
EMBRA253	(GA)n	TgTTCCgTgCAATACAA	56	200	n.s.	n.a.
		gTTCAAggACAAgACAACC
EMBRA257	(CT)28	CCTTCTCTCTCTTggAATAC	56	172	n.s.	BV682179
		CACCTAgAATAgCCAgTgA
EMBRA258	(AG)15	CTgACTTggCCggTACAT	60	165	n.s.	BV682180
		TCTAgTCggTCTCAAggCA
EMBRA263	(GA)n	CTTCgAATCAAgCCgTC	58	158	n.s.	n.a.
		TTCAggAggTggAggAg
EMBRA269	(TC)15(AC)16	TCAACTgCAATCCTTACC	58	208	n.s.	BV682181
		CCTgCAgTgTCAgTgTgT
EMBRA277	(TC)23	CTACCAATgCATCTCgTC	56	94	n.s.	BV682182
		gTAgCgTAACTCAACgTg
EMBRA278	(AG)18	CCTTCAgACgACATTACTATC	56	155	n.s.	BV682260
		CCgCATCATTgAAgTCAT
EMBRA279	(TC)22	gTgCATAAgCTCTCAACC	56	147	n.s.	BV682183
		ACggATgAACgTACTAgg
EMBRA280	(TC)17	gCCACCTCCTgCCTTATATC	56	115	n.s.	BV682184
		TTCTTggACgCTCgTTgA
EMBRA286	(GA)16	gCgTACggATCAAgAACA	60	129	n.s.	BV682185
		gAAAggAACgCCAACTAA
EMBRA287	(CA)16	TgTCACAgATTgAACACACAC	58	123	n.s.	BV682186
		gTTgTgCAgAgAATggCT
EMBRA288	(GA)22	AAgTCCgAACgTgAgAgA	60	112	n.s.	BV682187
		AgCgAggAAgATgAACAg
EMBRA290	(GA)15	CggCAATATCgTgAATgg	56	214	n.s.	BV682188
		TCACgTTgAgTTAggCTACC
EMBRA291	(GA)24	CAAACAACgTggACgAAgAAA	56	178	n.s.	BV682189
		TCggTTTCggCAACATgg
EMBRA292	(GA)20	TTCCTgTgCCTggTgA	60	115	n.s.	BV682190
		TgCCAgAAgTCCTCTCTC
EMBRA296	(CT)23	ACAATgAgATAAgCAgCTCC	56	311	n.s.	BV682191
		ACTggTggCATgTCATgg
EMBRA298	(CT)21	CAgCAACgTCTACCTCTTCC	56	348	n.s.	BV682192
		TgATCCAgTTCCgACTAgTg
EMBRA301	(GA)27	gCACgAggACgATAAgTCAAg	56	112	n.s.	BV682193
		TTCgTCCgCATCTCCTCTCT
EMBRA302	(CT)10AGCAT(CT)13	ATggTCAATgCTTgCATTAC	56	194	n.s.	BV682194
		AggAggAAgAgAgTTCTgCT
EMBRA303	(CT)20	gCgACTgCgTAgCATgTATCT	56	271	n.s.	BV682195
		AgCTgCAAATgCCATCAA
EMBRA304	(GA)35(GGA)4	gTCCTACTTCAATCACAgAg	54	262	n.s.	BV682196
		CAggAggTgAACATCgAg
EMBRA313	(GA)26	TgATCAATATCTAACCAgC	56	348	n.s.	BV682261
		gAgCgATgAgAgATTgAg
EMBRA318	(GA)28	CCCTCCATTATCgACACAAA	56	150	n.s.	BV682197
		gCCATTATTAgCTgCCgT
EMBRA321	(TC)20	ggACAAgTCCAgCAgATATg	56	230	n.s.	BV682198
		CgATCAgAgAAgATAggCgA
EMBRA324	(TC)20	gCAAgAgACTTTgTgACACC	56	166	n.s.	BV682199
		CCTAgATCAACCgTCATCg
EMBRA326	(GA)21	gCATATTAAACAgAgAgATCg	56	139	n.s.	BV682200
		CgATCCTACCATCTTTgC
EMBRA332	(GA)11	TggTCCATggTgTTgTTgAg	54	356	n.s.	BV682201
		CTTCATgCAgACATACCgTg
EMBRA333	(TC)7AG(TC)5	CTATTAgCCTgCAgTTgACC	56	218	n.s.	BV682202
		ggATgTTCATgTgACCTCCA
EMBRA337	(TC)20	AgTAgAAgTAAATCgTgCggT	52	189	n.s.	BV682203
		CAgCAgATCAATAAgCCTCg
EMBRA340	(GA)35	gTTgAgTATgCAggCAAgTC	58	254	n.s.	BV682204
		ATCCATACCgTATAgCTTAgg
EMBRA341	(TC)22	CCTCACACTCCACgAACACg	56	276	n.s.	BV682205
		CTgTgTTTCgATggTgATgC
EMBRA345	(TC)18	CTgATCCgATACCATgAgAg	56	234	n.s.	BV682206
		CAgCTgTgACCACAgAgAgA
EMBRA350	(TC)20	CAgATATgCTCTCAAATggg	56	218	n.s.	BV682207
		CgATCAgAgAAgATAggCgA
EMBRA351	(GA)26	CTAggTgAgggAAATgAAA	54	148	n.s.	BV682208
		CCAgACAACAAgAAgAAAgT
EMBRA352	(GA)24	CATACgTTgTACCTTgCTCC	54	217	n.s.	BV682209
		AgAACCAAgAgCTgTgAgTC
EMBRA356	(CT)35	gCTTCATCTATAACATTACTCAgA	56	97	n.s.	BV682262
		AgAAgAATCCATAgTTgTTTCC
EMBRA358	(CT)31	TgATggTTgAATATgACCC	58	98	n.s.	BV682263
		ATggCgTTATTTATAgAgTgTg
EMBRA359	(CT)19	TAgAATgTTgCCCTTTTTTT	58	83	n.s.	BV682210
		ATCCTCCATAATTCTTTgTTg
EMBRA360	(GA)13	ACATCAAggTCAAAATAgTgg	58	72	n.s.	BV682211
		gAggAAAAgTCATgTCACg
EMBRA361	(AG)14	gTTCgCCATCgTCgTAgT	56	132	3	BV682835
		ATCATCCgTATCAgCCgA
EMBRA362	(TC)3TT(TC)18(AC)13	TgCCTgTggTTCAAgTTA	58	96	n.s.	BV682212
		ACATTTggTgTgTgTgTgT
EMBRA363	(AG)29	ACAAgCCATgATTgATCTg	58	200	n.s.	BV682264
		AgTgTgAAAAgggCACAg
EMBRA364	(TC)40	TTTTggTgAgCTACgTACA	58	322	n.s.	BV682265
		TggAggAggAAATATATACATATA
EMBRA366	(CT)33	AAACTAAggTACAAgATATTgCC	58	82	n.s.	BV682836
		TAgTgTCgATTTgCTCAgTC
EMBRA368	(AG)19	TTCCCTAggAAATAgTTggA	56	98	n.s.	BV682213
		AgAAAgCATgAAAAggACTg
EMBRA369	(CT)6TT(CT)9TT(CT)10TT(CT)8	gATTTTgggATCAATACCAC	56	n.a.	n.s.	BV682214
		TTggAgCTTTCAAAAAATg
EMBRA370	(AG)19	gggTgCATgCAAATATATAA	56	63	n.s.	BV682215
		TgAgCTCCTCCTCTCTTg
EMBRA372	(AG)18	ACTTTggATTACCCgCTATA	56	91	n.s.	BV682266
		CATTCTgATTCCACCgTATA
EMBRA374	(GA)29	TTTAAAgAAATggTCATAATTTg	54	109	n.s.	BV682216
		AAgCACACAgACgTCATC
EMBRA375	(AG)18	CggTTACTTgCTTCATTCg	56	119	n.s.	BV682217
		gTACggATgggTggACAC
EMBRA377	(TC)24	CCTATCACAAgCACCgTAg	58	98	n.s.	BV682218
		CCTAAgACATgAggTCgC
EMBRA378	(TC)24	ACTTTgTggCATTCATCA	56	190	n.s.	BV682267
		TgACgAgAggAgAAAACC
EMBRA379	(AG)17	TCTgAATggAggAgATgg	56	239	n.s.	BV682268
		AAATAATTTCCTTgCCCAT
EMBRA382	(CT)17	AgTCATTACgTAgCCACgg	58	85	n.s.	BV682219
		TCTgCAgATgCTgTTgCT
EMBRA385	(CT)31	TCATCTTCCATgTTACTCACA	56	166	n.s.	BV682220
		TggATgTCgAgAAgAgTAAA
EMBRA386	(TC)24AAA...(TC)24	CCAAACACTCTTCCCATAT	58	212	n.s.	BV682221
		CCATAAACCAATCAAATCA
EMBRA389	(GA)n	gAgAAACAgTACTgAggAAACA	56	n.a.	n.s.	n.a.
		TCTTATCTgTTCTTTTgAggg
EMBRA392	(CT)19CGA...(CT)5	ACAACACATCAAgCAAAgAC	56	207	n.s.	BV682222
		TgCAAAACCAAATgATTg
EMBRA394	(TC)24	CCTCCTgCACCTTCTTCAT	54	236	n.s.	BV682223
		TCTgAgCgAgAATCCACAA
EMBRA395	(CT)22	ggTgAgTATgCCTTCAgAgT	56	323	n.s.	BV682269
		TATgACCATgATTACgCCA
